# Supplementary material for: FOXF1 promotes tumor vessel normalization and prevents lung cancer progression through FZD4
Source: EMBO Mol Med. 2024 Apr 8;16(5):3. doi: 10.1038/s44321-024-00064-8 (PMC11099127; doi:10.1038/s44321-024-00064-8)
Supplement: Supplementary file 2 — Source data Fig. 1 [file 44321_2024_64_MOESM2_ESM.zip]

Archive with 34 entries (22 files):
- Figure 1/
- Figure 1/Figure 1A/
- Figure 1/Figure 1A/Adenocarcinoma/
- Figure 1/Figure 1A/Adenocarcinoma/MC08-1wH ad 6b 40X-1_(c2+c3+c4).TIF
- Figure 1/Figure 1A/Adenocarcinoma/MC08-1wH ad 6b 40X-1_c2.TIF
- Figure 1/Figure 1A/Adenocarcinoma/MC08-1wH ad 6b 40X-1_c3.TIF
- Figure 1/Figure 1A/Adenocarcinoma/MC08-1wH ad 6b 40X-1_c4.TIF
- Figure 1/Figure 1A/Donor Lung bottom panel/
- Figure 1/Figure 1A/Donor Lung bottom panel/MC15-3H 40X-14_(c2+c4+c5).TIF
- Figure 1/Figure 1A/Donor Lung bottom panel/MC15-3H 40X-14_c2.TIF
- Figure 1/Figure 1A/Donor Lung bottom panel/MC15-3H 40X-14_c4.TIF
- Figure 1/Figure 1A/Donor Lung bottom panel/MC15-3H 40X-14_c5.TIF
- Figure 1/Figure 1A/Donor lung top panel/
- Figure 1/Figure 1A/Donor lung top panel/MC15-3H 40X-15_(c2+c4+c5).TIF
- Figure 1/Figure 1A/Donor lung top panel/MC15-3H 40X-15_c2.TIF
- Figure 1/Figure 1A/Donor lung top panel/MC15-3H 40X-15_c4.TIF
- Figure 1/Figure 1A/Donor lung top panel/MC15-3H 40X-15_c5.TIF
- Figure 1/Figure 1A/SCC/
- Figure 1/Figure 1A/SCC/MC08-2wH sq 12b 40X-1_(c2+c3+c4).TIF
- Figure 1/Figure 1A/SCC/MC08-2wH sq 12b 40X-1_c2.TIF
- Figure 1/Figure 1A/SCC/MC08-2wH sq 12b 40X-1_c3.TIF
- Figure 1/Figure 1A/SCC/MC08-2wH sq 12b 40X-1_c4.TIF
- Figure 1/Figure 1B/
- Figure 1/Figure 1B/Figure 1B.xlsx
- Figure 1/Figure 1C/
- Figure 1/Figure 1C/Figure 1C.xlsx
- Figure 1/Figure 1D/
- Figure 1/Figure 1D/Figure 1D.xlsx
- Figure 1/Figure 1E/
- Figure 1/Figure 1E/Figure 1E.xlsx
- Figure 1/Figure 1F/
- Figure 1/Figure 1F/Figure 1F.xlsx
- Figure 1/Figure 1G/
- Figure 1/Figure 1G/Figure 1G.xlsx
