# Supplementary material for: FOXF1 promotes tumor vessel normalization and prevents lung cancer progression through FZD4
Source: EMBO Mol Med. 2024 Apr 8;16(5):3. doi: 10.1038/s44321-024-00064-8 (PMC11099127; doi:10.1038/s44321-024-00064-8)
Supplement: Supplementary file 2 — Source data Fig. 1 [file 44321_2024_64_MOESM2_ESM.zip › Figure 1/Figure 1B/Figure 1B.xlsx]

## Sheet: Fig1B
Figure 1B
	Healthy	Adeno	Squamous
data 1	87.5	8.09524	2.38095		Tukey's multiple comparisons test	Mean Diff.	95.00% CI of diff.	Below threshold?	Summary	Adjusted P Value
data 2	90.566	13.3333	3.6715		Healthy vs. Adeno	78.88	69.31 to 88.46	Yes	****	<0.0001
data 3	90.9091	5.59211	14.0643		Healthy vs. Squamous	84.43	74.38 to 94.49	Yes	****	<0.0001
data 4	89.0633	13.8095	0		Adeno vs. Squamous	5.553	-3.100 to 14.20	No	ns	0.256
data 5	83.3333	24.4192	0
data 6		19.2821	3.98429
data 7		0	2.77778
data 8		0
data 9		0
