# Supplementary material for: FOXF1 promotes tumor vessel normalization and prevents lung cancer progression through FZD4
Source: EMBO Mol Med. 2024 Apr 8;16(5):3. doi: 10.1038/s44321-024-00064-8 (PMC11099127; doi:10.1038/s44321-024-00064-8)
Supplement: Supplementary file 2 — Source data Fig. 1 [file 44321_2024_64_MOESM2_ESM.zip › Figure 1/Figure 1C/Figure 1C.xlsx]

## Sheet: Fig1C
Figue 1C
	Normal	Tumor			Unpaired t test
data 1	1.01657	0.525485			P value	0.0087
data 2	0.983426	0.547175			P value summary	**
data 3	1.01119	0.769563			Significantly different (P < 0.05)?	Yes
data 4		0.785878			One- or two-tailed P value?	Two-tailed
