# Supplementary material for: FOXF1 promotes tumor vessel normalization and prevents lung cancer progression through FZD4
Source: EMBO Mol Med. 2024 Apr 8;16(5):3. doi: 10.1038/s44321-024-00064-8 (PMC11099127; doi:10.1038/s44321-024-00064-8)
Supplement: Supplementary file 2 — Source data Fig. 1 [file 44321_2024_64_MOESM2_ESM.zip › Figure 1/Figure 1D/Figure 1D.xlsx]

## Sheet: Fig1D
Sample	Expression (1=high)	Time (months)
1	0	115.633
2	0	107.733
3	1	5.43333
4	0	0.2
5	0	106.767
6	1	18.7667
7	0	10.2667
8	0	19.9
9	0	16.9
10	0	2.06667
11	0	8.53333
12	0	20.1667
13	0	61.3
14	0	98.8667
15	0	17.4333
16	0	13.3333
17	0	8.5
18	0	5.26667
19	0	5.33333
20	0	20.0667
21	0	16.5667
22	1	3.63333
23	1	2.76667
24	0	10.1333
25	0	12
26	0	2.93333
27	0	9.7
28	0	5.06667
29	1	71.2667
30	0	9.5
31	1	120
32	1	117.333
33	0	120
34	0	110.267
35	1	15.6667
36	0	120
37	0	17.4333
38	1	120
39	1	9.5
40	1	65.5667
41	0	120
42	0	9.43333
43	0	11.6333
44	1	108.967
45	0	120
46	0	20
47	0	14.5667
48	0	120
49	0	120
50	0	112.667
51	0	120
52	0	101.467
53	1	120
54	0	3.3
55	0	113.967
56	0	77.7667
57	0	96.2
58	0	14.9333
59	0	0.2
60	0	6.63333
61	0	4.2
62	0	92.6333
63	0	11.8667
64	0	120
65	1	11.3667
66	1	2.66667
67	0	120
68	1	120
69	0	9.5
70	0	8.33333
71	0	120
72	0	59.5333
73	0	92.9667
74	1	10.9
75	1	120
76	0	120
77	0	120
78	0	108.267
79	0	13.4333
80	0	12.5667
81	0	8.9
82	0	2.56667
83	0	18.0333
84	0	3
85	1	99.4333
86	0	13.1333
87	0	63.4
88	0	6.03333
89	0	18.8333
90	0	15.8
91	0	120
92	0	111.633
93	0	81.1
94	0	68.1
95	0	120
96	0	76.3
97	0	69.9333
98	1	3.3
99	1	119.867
100	0	120
101	0	42.8
102	0	41.3667
103	0	36.3
104	0	38.5
105	1	109.133
106	0	34.8667
107	0	42.0667
108	0	4.83333
109	0	45.4667
110	0	37.9667
111	0	97.6667
112	0	96.9333
113	0	105.767
114	0	35.8667
115	0	21.2
116	0	29
117	1	93.4333
118	1	93.6333
119	0	28.3333
120	1	40.3
121	0	72.3333
122	1	87.5667
123	1	79.5
124	0	78.0667
125	0	80.6667
126	0	25.6333
127	0	40.7667
128	0	78.3333
129	0	85.0333
130	0	30.8333
131	0	82.7667
132	0	52.9667
133	0	33.8333
134	0	73.6
135	0	41.3667
136	0	49.4667
137	0	1.73333
138	0	10.7667
139	0	36.8
140	1	69.9
141	1	70.6667
142	0	49.9667
143	0	54.5667
144	0	72.3333
145	0	51.5333
146	1	65.2333
147	0	30.6333
148	0	61.7333
149	0	25.5333
150	0	61.0667
151	0	62.8667
152	0	34.2
153	0	50.7333
154	0	24.5667
155	0	39.9333
156	0	22.4
157	1	43.1
158	1	120
159	0	26.8
160	0	4.03333
161	0	34.0333
162	1	54.4667
163	0	46.2
164	1	6.03333
165	0	120
166	1	25.9333
167	0	44.3333
168	0	120
169	0	42.2333
170	0	38
171	0	41.2333
172	0	33.1
173	0	108.8
174	0	57
175	0	73.3
176	0	120
177	0	120
178	0	120
179	0	48.9
180	0	41.6
181	0	68.6667
182	0	6.06667
183	1	50.3333
184	1	120
185	0	7.73333
186	0	11.5667
187	0	95.0667
188	0	24.3
189	0	120
190	0	30.4
191	0	37.6
192	0	90.2
193	0	85.0667
194	0	21.6333
195	0	34.3333
196	0	33.3667
197	0	15
198	0	8.8
199	0	3.3
200	0	9.7
201	0	37.2
202	0	120
203	0	4.8
204	0	101.6
205	0	103.8
206	1	68.8
207	0	6.1
208	0	62.3
209	0	120
210	0	8.1
211	0	48.7
212	0	90.3
213	0	4
214	0	74
215	0	77.7
216	0	27
217	1	24.5
218	0	48.6
219	1	62.8
220	0	54
221	0	23.1
222	0	54.2
223	0	105.3
224	0	120
225	0	120
226	0	59.6
227	0	64.1
228	0	78.9
229	0	78.1
230	0	21.9
231	0	50.6
232	0	3.6
233	0	10.8
234	1	51.5
235	0	34.7
236	1	47.4
237	0	2.2
238	0	43.9
239	1	41
240	0	10.6
241	0	7.7
242	1	35.2
243	0	35.4
244	0	28.4
245	1	28.9
246	0	9.7
247	1	26.6
248	0	16.6
249	0	24.1
250	0	23.7
251	1	59.8
252	0	20.5
253	0	34.7
254	1	31.3
255	0	9.4
256	0	7.4
257	0	34.2
258	0	23.9
259	0	30.2
260	0	18.7
261	0	28.8
262	0	120
263	1	12.1
264	0	120
265	0	9.7
266	0	109.2
267	0	20.2
268	0	119.5
269	0	120
270	0	120
271	0	5.9
272	0	111.3
273	0	68.6
274	1	11.7
275	0	93.7
276	0	64.1
277	1	70.3
278	0	39.4
279	0	46.7
280	0	68.7
281	0	31.1
282	0	10.3
283	0	64.7
284	0	63.3
285	0	57.3
286	0	10.2
287	0	62.4
288	0	26.9
289	1	16.4
290	0	95.5
291	1	114.5
292	0	62.2
293	1	94.5
294	0	120
295	0	80.9
296	0	7.4
297	0	33.1
298	1	54.3
299	0	4
300	1	49.4
301	0	44.6
302	1	8.3
303	0	44.1
304	0	34.1
305	1	13.8
306	0	26
307	0	12.9
308	0	20.3
309	0	29.6
310	0	5.2
311	0	27.3
312	1	29
313	1	23.5
314	0	6.2
315	0	3.7
316	1	38.6
317	0	10.4
318	1	31.7
319	0	28.5
320	1	16.2
321	0	39
322	0	8.6
323	0	8.1
324	1	78.1
325	1	113.3
326	1	45.6
327	0	90
328	1	88
329	0	82
330	1	23
331	0	84
332	0	82
333	0	52
334	0	75
335	1	49
336	1	76
337	0	72
338	0	64
339	1	67
340	1	60
341	0	42
342	1	81
343	1	34
344	1	78
345	1	69
346	1	59
347	0	61
348	0	77
349	0	69
350	0	13
351	1	80
352	0	70
353	1	62
354	1	76
355	0	68
356	0	23
357	0	48
358	0	63
359	0	35
360	1	72
361	1	66
362	1	6
363	1	90
364	1	65
365	0	73
366	1	62
367	0	4
368	1	55
369	0	79
370	0	59
371	0	74
372	1	88
373	0	52
374	1	59
375	0	59
376	1	11
377	1	76
378	1	15
379	1	31
380	0	75
381	1	77
382	0	79
383	1	69
384	1	65
385	0	29
386	1	39
387	1	70
388	0	91
389	0	42
390	1	62
391	0	73
392	1	11
393	1	35
394	1	46
395	0	1
396	0	70
397	1	76
398	1	63
399	0	60
400	0	60
401	1	62
402	1	50
403	1	61
404	1	38
405	0	12
406	1	59
407	0	12
408	1	37
409	1	24
410	0	64
411	1	63
412	1	69
413	1	66
414	0	66
415	0	55
416	1	59
417	1	10
418	1	23
419	1	93
420	0	32
421	0	42
422	1	44
423	1	52
424	1	63
425	1	25
426	1	89
427	1	89
428	1	57
429	0	36
430	0	38
431	0	65
432	1	68
433	0	37
434	1	8
435	1	22
436	1	39
437	1	7
438	1	62
439	1	47
440	1	72
441	1	41
442	1	18
443	1	22
444	1	62
445	1	62
446	1	35
447	0	32
448	1	60
449	1	80
450	1	67
451	1	70
452	1	120
453	0	2
454	1	6
455	1	48
456	1	57
457	1	18
458	0	94
459	0	72
460	0	21
461	0	9
462	0	60
463	0	15
464	0	2
465	0	16
466	1	10
467	1	11
468	1	61
469	0	57
470	0	1
471	0	42
472	0	41
473	0	18
474	1	23
475	1	120
476	1	120
477	0	48
478	0	19
479	1	89
480	0	7
481	1	50
482	0	30
483	0	16
484	1	100
485	1	62
486	0	20
487	0	7
488	1	33
489	0	15
490	0	91
491	1	46
492	0	16
493	0	15
494	0	78
495	1	13
496	0	93
497	1	54
498	0	14
499	1	4
500	0	99
501	1	1
502	1	50
503	0	8.52
504	0	9.03
505	0	1.32
506	0	8.66
507	0	8.23
508	0	2.06
509	0	0.69
510	0	0.03
511	0	8.6
512	1	1.66
513	1	8.71
514	0	8.55
515	0	9.29
516	0	6.17
517	0	8.48
518	1	1.59
519	0	3
520	1	7.53
521	0	6.09
522	1	8.02
523	0	0.19
524	1	6.93
525	0	7.71
526	1	7.24
527	1	1.09
528	0	1.2
529	0	0.9
530	0	7.94
531	1	3.74
532	0	7.21
533	0	7.43
534	1	7.2
535	0	6.73
536	1	2.29
537	0	6.71
538	1	6.76
539	0	1.64
540	0	0.74
541	1	5.87
542	0	7.94
543	0	7.88
544	0	1.88
545	0	1.18
546	0	5.42
547	1	6.44
548	0	5.03
549	1	5.12
550	0	6.09
551	0	6.24
552	0	2.28
553	1	7.12
554	0	3.17
555	0	5.88
556	0	5.31
557	0	0.43
558	0	7.04
559	0	0.78
560	0	6.86
561	0	6.87
562	0	0.63
563	0	6.54
564	0	1.96
565	1	4.09
566	0	1.86
567	0	2.18
568	1	4.74
569	0	2.82
570	1	9.01
571	0	2.43
572	0	5
573	0	9.22
574	0	4.46
575	1	3.95
576	0	3.51
577	0	5.67
578	0	2.86
579	0	7.77
580	0	8.18
581	1	4.89
582	0	1.1
583	0	1.14
584	0	1.7
585	1	6.66
586	1	4.76
587	0	5.68
588	0	6.74
589	0	5.38
590	0	2.04
591	1	6.03
592	1	28.616
593	1	27.1704
594	0	16.8542
595	1	33.8398
596	0	34.7598
597	1	25.5606
598	0	32.6571
599	1	34.7926
600	1	12.1232
601	0	38.3737
602	1	36.2382
603	1	31.0801
604	1	42.3819
605	0	15.5729
606	1	39.0965
607	1	35.384
608	1	40.2136
609	1	35.6468
610	0	31.9014
611	1	26.3491
612	1	49.7413
613	1	40.7064
614	1	40.6078
615	1	6.27515
616	0	32.9528
617	1	49.9055
618	1	20.8296
619	1	16.5914
620	1	50.1027
621	1	15.8686
622	1	21.4209
623	1	24.2464
624	1	32.4271
625	0	16.8871
626	1	5.58522
627	1	7.78645
628	0	11.3676
629	1	29.6345
630	1	26.4476
631	1	35.6797
632	1	46.423
633	1	26.0862
634	1	42.9733
635	1	25.9548
636	1	58.0205
637	0	56.6078
638	1	57.3306
639	1	63.3429
640	1	28.8789
641	1	64.23
642	1	33.347
643	1	82.4312
644	1	2.89117
645	0	43.0719
646	1	69.7166
647	0	14.5667
648	0	24.7667
649	0	86.7
650	0	39.1
651	0	78.9667
652	1	62.6333
653	0	20.2
654	1	10
655	1	63.9667
656	1	61.1667
657	1	60.9333
658	0	61.3667
659	0	21.3
660	1	43.7
661	1	36.6
662	0	39.6333
663	0	120
664	0	49.1667
665	0	61.8667
666	0	102.233
667	0	38.0667
668	1	60.8333
669	1	53.6667
670	0	67.1333
671	1	60.8667
672	0	73.0333
673	1	111.4
674	1	44.2667
675	1	97.5
676	0	96
677	1	57.4667
678	0	92.1667
679	0	50.9667
680	0	7.36667
681	0	18.2
682	0	11.5333
683	1	28.4333
684	0	88.7
685	1	27.2333
686	1	14.1667
687	1	42.7
688	0	34.8
689	0	18.8333
690	1	35.3
691	1	54.1667
692	0	56.5
693	0	99.2
694	1	38.1
695	1	56.0667
696	0	41.4
697	0	75.0667
698	0	31.4333
699	0	44.8667
700	0	49.4
701	1	79.5333
702	0	52
703	1	33.3667
704	1	8.63333
705	0	76.3
706	0	63.8667
707	0	68.2667
708	0	49.1667
709	1	51.3
710	1	21.2
711	0	42.5
712	1	66.8333
713	1	65.5
714	1	80.8333
715	1	52.2
716	1	33
717	1	24.3
718	0	78.4667
719	1	27.2667
720	0	66.9667
721	1	84.9667
722	1	113.7
723	0	60.2
724	0	64.5667
725	1	50.6667
726	0	45.8333
727	1	58.5333
728	0	53.2333
729	1	57.1333
730	0	54.5667
731	1	55.1
732	1	39.8667
733	1	56.7333
734	0	68.3333
735	0	41.8667
736	1	27.2667
737	0	38.4667
738	1	101.933
739	0	64.7
740	1	53.2
741	1	81.6667
742	1	62.7
743	0	54.5667
744	0	67.8
745	1	71.1333
746	0	25.9667
747	0	18
748	0	43.9
749	0	66
750	1	23.4
751	0	18.8
752	0	26.2667
753	1	48.7667
754	0	44.8333
755	0	27.7333
756	0	89.5667
757	0	37.4
758	0	88.9333
759	0	64.5333
760	0	29.0333
761	0	89.0333
762	0	49.4
763	1	37.6
764	1	34.7333
765	0	40.9667
766	1	75.4333
767	0	59
768	0	47.7667
769	0	60.7667
770	0	66.2667
771	0	47.8
772	0	21
773	1	51.2333
774	0	47.6333
775	0	34.6
776	0	82.8667
777	1	24.6667
778	1	34.7333
779	0	42.2333
780	0	33.9
781	0	34.7
782	0	61.9667
783	1	57.2333
784	0	49.8
785	1	25.1333
786	1	78.8
787	0	57.7667
788	1	64.7
789	1	25.8
790	1	97.1
791	0	60.1
792	1	63.7333
793	0	49.3667
794	1	41.0333
795	0	65.4667
796	1	111.733
797	0	71.9333
798	1	115.533
799	1	108.767
800	1	60.7667
801	0	61.8667
802	1	81.6333
803	1	61.9667
804	0	66.6
805	0	61.7333
806	1	63.1333
807	1	62.0333
808	1	55.6333
809	1	106.3
810	1	60.7333
811	1	60.3
812	1	85.0667
813	1	98.9333
814	0	102.2
815	0	47.0667
816	1	43.9
817	0	39.3333
818	1	56.2667
819	1	47.2333
820	1	47.5333
821	0	55.8
822	0	61.6
823	0	61.8667
824	0	59.3333
825	0	69.4667
826	1	62.6333
827	0	37.1333
828	1	93.5333
829	0	55.4333
830	1	57.5333
831	0	54.3
832	1	72.6333
833	0	63.9
834	0	48.2
835	1	38.7333
836	1	41.0333
837	1	31.3667
838	1	54.1
839	1	61.8333
840	1	46.8
841	1	74.0333
842	1	28.3
843	1	27.7
844	1	107.3
845	1	86.1667
846	1	81.4
847	1	63.6667
848	0	61.1333
849	0	97.2667
850	0	76.1667
851	0	71.6333
852	0	85.3667
853	1	64.9
854	0	61.3667
855	1	65.7
856	0	80.3
857	1	54.1333
858	0	81
859	0	61.8667
860	1	50.5333
861	1	60.6333
862	0	80.4333
863	0	61.6333
864	1	72.7
865	0	72.2667
866	1	71.8
867	0	69.1
868	1	66.4667
869	0	71.2333
870	1	66.6
871	0	63.6
872	0	55.3333
873	1	48
874	0	39
875	0	21
876	0	15
877	1	33
878	0	44
879	0	20
880	1	47
881	1	39
882	0	61
883	0	20
884	1	42
885	0	43
886	0	52
887	0	34
888	0	3
889	0	44
890	0	10
