# Supplementary material for: FOXF1 promotes tumor vessel normalization and prevents lung cancer progression through FZD4
Source: EMBO Mol Med. 2024 Apr 8;16(5):3. doi: 10.1038/s44321-024-00064-8 (PMC11099127; doi:10.1038/s44321-024-00064-8)
Supplement: Supplementary file 2 — Source data Fig. 1 [file 44321_2024_64_MOESM2_ESM.zip › Figure 1/Figure 1E/Figure 1E.xlsx]

## Sheet: Fig1E
Survivor				Non-Survivor
Sample	Expression	Event		Sample	Expression	Event
1	214	0		3	604	1
2	348	0		4	161	1
5	78	0		6	558	1
14	282	0		7	349	1
31	684	0		8	206	1
33	231	0		9	192	1
36	88	0		10	400	1
38	514	0		11	143	1
41	211	0		12	336	1
45	151	0		13	270	1
48	213	0		15	181	1
49	199	0		16	384	1
51	264	0		17	149	1
53	919	0		18	192	1
55	361	0		19	105	1
64	121	0		20	232	1
67	209	0		21	270	1
68	473	0		22	512	1
71	119	0		23	971	1
75	618	0		24	160	1
76	252	0		25	195	1
77	320	0		26	366	1
91	289	0		27	397	1
95	250	0		28	141	1
100	281	0		29	514	1
105	805	0		30	249	1
111	137	0		32	443	1
112	152	0		34	171	1
113	100	0		35	958	1
117	407	0		37	158	1
118	816	0		39	610	1
122	475	0		40	444	1
123	471	0		42	359	1
124	137	0		43	400	1
125	44	0		44	655	1
128	116	0		46	204	1
129	226	0		47	86	1
131	192	0		50	142	1
134	183	0		52	152	1
140	407	0		54	303	1
141	524	0		56	194	1
146	504	0		57	334	1
148	220	0		58	277	1
150	215	0		59	347	1
151	224	0		60	176	1
158	418	0		61	53	1
165	345	0		62	256	1
168	203	0		63	171	1
173	172	0		65	1426	1
176	342	0		66	409	1
177	163	0		69	229	1
178	367	0		70	172	1
184	1659	0		72	370	1
189	282	0		73	364	1
192	292	0		74	643	1
193	137	0		78	211	1
202	319	0		79	107	1
205	359	0		80	274	1
206	460	0		81	93	1
209	295	0		82	66	1
211	278	0		83	335	1
212	305	0		84	91	1
214	313	0		85	698	1
215	243	0		86	122	1
219	562	0		87	233	1
220	317	0		88	366	1
222	294	0		89	181	1
223	275	0		90	212	1
224	374	0		92	83	1
225	195	0		93	191	1
226	262	0		94	249	1
229	249	0		96	147	1
230	342	0		97	265	1
231	234	0		98	497	1
234	458	0		99	422	1
236	401	0		101	96	1
238	253	0		102	130	1
239	529	0		103	124	1
242	459	0		104	225	1
243	168	0		106	282	1
245	618	0		107	144	1
247	438	0		108	208	1
249	287	0		109	336	1
250	296	0		110	176	1
251	668	0		114	330	1
253	209	0		115	232	1
254	688	0		116	202	1
257	235	0		119	149	1
258	248	0		120	457	1
259	237	0		121	253	1
260	267	0		126	154	1
262	243	0		127	336	1
264	202	0		130	269	1
266	315	0		132	219	1
269	157	0		133	200	1
270	381	0		135	319	1
272	178	0		136	182	1
275	289	0		137	114	1
279	276	0		138	264	1
283	215	0		139	131	1
284	302	0		142	156	1
285	392	0		143	93	1
287	287	0		144	317	1
294	273	0		145	42	1
300	509	0		147	92	1
301	306	0		149	199	1
303	329	0		152	236	1
304	136	0		153	118	1
306	275	0		154	209	1
308	297	0		155	91	1
309	295	0		156	384	1
311	298	0		157	411	1
312	402	0		159	239	1
313	451	0		160	274	1
314	359	0		161	140	1
316	423	0		162	562	1
318	650	0		163	268	1
321	338	0		164	529	1
324	461	0		166	447	1
325	459	0		167	333	1
327	256	0		169	237	1
328	504	0		170	180	1
329	251	0		171	269	1
331	359	0		172	394	1
332	195	0		174	339	1
334	321	0		175	356	1
336	1073	0		179	124	1
337	230	0		180	178	1
338	204	0		181	224	1
339	477	0		182	252	1
340	497	0		183	556	1
341	199	0		185	134	1
342	684	0		186	124	1
344	1049	0		187	271	1
345	402	0		188	217	1
346	837	0		190	168	1
347	239	0		191	159	1
348	130	0		194	139	1
351	650	0		195	229	1
352	225	0		196	98	1
353	509	0		197	349	1
354	749	0		198	284	1
361	443	0		199	188	1
363	831	0		200	268	1
364	780	0		201	358	1
365	389	0		203	229	1
366	636	0		204	143	1
367	176	0		207	310	1
368	403	0		208	298	1
369	239	0		210	353	1
370	257	0		213	149	1
371	209	0		216	277	1
372	672	0		217	550	1
375	251	0		218	224	1
377	495	0		221	353	1
380	225	0		227	144	1
381	420	0		228	192	1
382	373	0		232	252	1
384	628	0		233	178	1
387	600	0		235	254	1
388	299	0		237	239	1
390	417	0		240	249	1
391	233	0		241	251	1
393	1224	0		244	237	1
395	391	0		246	241	1
396	346	0		248	367	1
399	233	0		252	296	1
400	345	0		255	191	1
401	416	0		256	289	1
402	492	0		261	366	1
403	583	0		263	449	1
406	595	0		265	182	1
410	384	0		267	287	1
411	439	0		268	303	1
412	841	0		271	341	1
413	962	0		273	305	1
414	161	0		274	514	1
415	227	0		276	256	1
416	1268	0		277	597	1
419	595	0		278	333	1
423	401	0		280	292	1
424	1151	0		281	236	1
426	425	0		282	280	1
427	942	0		286	215	1
431	219	0		288	326	1
432	935	0		289	430	1
433	266	0		290	374	1
436	532	0		291	532	1
438	714	0		292	358	1
440	521	0		293	402	1
441	585	0		295	400	1
444	1638	0		296	161	1
447	217	0		297	336	1
448	675	0		298	524	1
449	870	0		299	334	1
451	546	0		302	546	1
452	757	0		305	534	1
454	638	0		307	383	1
456	555	0		310	221	1
457	1836	0		315	288	1
458	295	0		317	346	1
459	362	0		319	310	1
460	165	0		320	484	1
461	303	0		322	336	1
462	268	0		323	248	1
463	267	0		326	530	1
464	196	0		330	581	1
465	229	0		333	137	1
468	616	0		335	538	1
469	270	0		343	467	1
470	343	0		349	312	1
472	292	0		350	271	1
475	450	0		355	351	1
476	514	0		356	208	1
479	1470	0		357	202	1
481	421	0		358	327	1
483	173	0		359	184	1
484	605	0		360	447	1
485	439	0		362	480	1
488	782	0		373	205	1
489	351	0		374	599	1
491	655	0		376	474	1
497	655	0		378	690	1
500	170	0		379	402	1
502	408	0		383	720	1
503	163	0		385	398	1
504	126	0		386	570	1
506	181	0		389	288	1
507	327	0		392	593	1
511	332	0		394	735	1
513	582	0		397	528	1
514	164	0		398	870	1
515	271	0		404	1306	1
517	311	0		405	261	1
519	167	0		407	266	1
520	401	0		408	889	1
522	461	0		409	575	1
524	410	0		417	492	1
525	196	0		418	650	1
526	490	0		420	77	1
530	338	0		421	222	1
532	312	0		422	634	1
533	295	0		425	695	1
534	852	0		428	658	1
535	322	0		429	307	1
537	204	0		430	145	1
538	477	0		434	709	1
541	601	0		435	715	1
542	280	0		437	881	1
543	257	0		439	505	1
546	375	0		442	813	1
547	404	0		443	430	1
548	234	0		445	644	1
549	417	0		446	543	1
550	204	0		450	697	1
551	375	0		453	183	1
553	439	0		455	582	1
555	241	0		466	497	1
556	247	0		467	432	1
558	374	0		471	320	1
560	244	0		473	235	1
561	211	0		474	414	1
563	261	0		477	164	1
565	409	0		478	366	1
568	479	0		480	172	1
570	530	0		482	256	1
573	194	0		486	247	1
574	261	0		487	355	1
575	548	0		490	158	1
576	270	0		492	198	1
578	308	0		493	216	1
579	268	0		494	199	1
580	327	0		495	406	1
581	458	0		496	182	1
587	212	0		498	280	1
588	295	0		499	1003	1
589	356	0		501	439	1
592	1361	0		505	357	1
593	1222	0		508	339	1
595	662	0		509	386	1
596	237	0		510	374	1
597	414	0		512	504	1
598	128	0		516	396	1
599	483	0		518	567	1
601	181	0		521	242	1
603	758	0		523	319	1
606	1037	0		527	505	1
607	615	0		528	310	1
609	503	0		529	293	1
610	353	0		531	781	1
611	1203	0		536	516	1
612	487	0		539	154	1
613	882	0		540	37	1
614	1031	0		544	303	1
617	402	0		545	124	1
620	449	0		552	339	1
622	524	0		554	280	1
623	480	0		557	209	1
624	559	0		559	248	1
626	564	0		562	195	1
627	963	0		564	253	1
628	286	0		566	291	1
629	953	0		567	234	1
630	1033	0		569	172	1
631	542	0		571	229	1
632	554	0		572	319	1
634	650	0		577	111	1
636	434	0		582	199	1
637	47	0		583	276	1
638	1268	0		584	160	1
639	643	0		585	455	1
641	790	0		586	420	1
643	943	0		590	351	1
646	1109	0		591	664	1
648	297	0		594	92	1
649	200	0		600	411	1
650	274	0		602	631	1
651	259	0		604	577	1
652	845	0		605	100	1
653	252	0		608	538	1
655	474	0		615	526	1
656	477	0		616	112	1
657	597	0		618	783	1
661	611	0		619	2250	1
662	293	0		621	418	1
663	250	0		625	391	1
664	380	0		633	950	1
665	290	0		635	850	1
666	167	0		640	722	1
667	396	0		642	1069	1
668	685	0		644	946	1
669	767	0		645	212	1
670	277	0		647	203	1
671	609	0		654	691	1
672	390	0		658	272	1
673	765	0		659	156	1
674	908	0		660	458	1
675	512	0		680	172	1
676	262	0		681	391	1
677	943	0		682	206	1
678	309	0		683	513	1
679	263	0		684	326	1
685	512	0		686	538	1
687	612	0		690	590	1
688	108	0		691	428	1
689	112	0		692	266	1
693	285	0		694	419	1
695	418	0		696	181	1
697	370	0		698	306	1
701	937	0		699	203	1
702	357	0		700	324	1
705	288	0		703	551	1
706	258	0		704	556	1
707	278	0		746	278	1
708	89	0		747	132	1
709	1374	0		750	521	1
710	401	0		751	247	1
711	275	0		752	350	1
712	1045	0		754	302	1
713	2604	0		757	173	1
714	2592	0		764	413	1
715	636	0		765	200	1
716	651	0		766	522	1
717	916	0		768	262	1
718	272	0		772	203	1
719	584	0		774	201	1
720	247	0		775	360	1
721	545	0		875	186	1
722	570	0		876	336	1
723	154	0		879	313	1
724	194	0		883	313	1
725	556	0		886	398	1
726	346	0		887	298	1
727	1123	0		888	184	1
728	354	0		890	292	1
729	3397	0
730	292	0
731	1060	0
732	999	0
733	767	0
734	186	0
735	237	0
736	1293	0
737	104	0
738	581	0
739	325	0
740	566	0
741	993	0
742	606	0
743	287	0
744	364	0
745	1251	0
748	194	0
749	72	0
753	474	0
755	258	0
756	245	0
758	207	0
759	184	0
760	387	0
761	256	0
762	237	0
763	454	0
767	208	0
769	190	0
770	340	0
771	262	0
773	556	0
776	365	0
777	426	0
778	742	0
779	318	0
780	251	0
781	300	0
782	168	0
783	809	0
784	317	0
785	480	0
786	614	0
787	372	0
788	522	0
789	548	0
790	411	0
791	380	0
792	498	0
793	368	0
794	927	0
795	245	0
796	436	0
797	390	0
798	550	0
799	1171	0
800	769	0
801	306	0
802	791	0
803	464	0
804	342	0
805	100	0
806	697	0
807	594	0
808	1529	0
809	441	0
810	632	0
811	931	0
812	2777	0
813	801	0
814	338	0
815	98	0
816	1181	0
817	315	0
818	449	0
819	877	0
820	446	0
821	285	0
822	160	0
823	267	0
824	250	0
825	387	0
826	514	0
827	244	0
828	2406	0
829	195	0
830	492	0
831	391	0
832	600	0
833	315	0
834	262	0
835	529	0
836	457	0
837	470	0
838	2091	0
839	631	0
840	606	0
841	3963	0
842	424	0
843	528	0
844	2285	0
845	555	0
846	404	0
847	456	0
848	229	0
849	316	0
850	325	0
851	213	0
852	323	0
853	528	0
854	260	0
855	517	0
856	323	0
857	949	0
858	276	0
859	235	0
860	492	0
861	625	0
862	124	0
863	377	0
864	446	0
865	290	0
866	525	0
867	236	0
868	537	0
869	283	0
870	1396	0
871	287	0
872	318	0
873	899	0
874	390	0
877	609	0
878	258	0
880	464	0
881	900	0
882	298	0
884	489	0
885	292	0
889	222	0
