# Supplementary material for: FOXF1 promotes tumor vessel normalization and prevents lung cancer progression through FZD4
Source: EMBO Mol Med. 2024 Apr 8;16(5):3. doi: 10.1038/s44321-024-00064-8 (PMC11099127; doi:10.1038/s44321-024-00064-8)
Supplement: Supplementary file 2 — Source data Fig. 1 [file 44321_2024_64_MOESM2_ESM.zip › Figure 1/Figure 1F/Figure 1F.xlsx]

## Sheet: Fig1F
Figue 1F
	Control	endFoxf1+/-			P value	0.0159
data 1	95.2381	0			P value summary	*
data 2	95	0			Significantly different (P < 0.05)?	Yes
data 3	97.3684	29.6296			One- or two-tailed P value?	Two-tailed
data 4	97.5	17.3913
data 5		25
