# Supplementary material for: FOXF1 promotes tumor vessel normalization and prevents lung cancer progression through FZD4
Source: EMBO Mol Med. 2024 Apr 8;16(5):3. doi: 10.1038/s44321-024-00064-8 (PMC11099127; doi:10.1038/s44321-024-00064-8)
Supplement: Supplementary file 2 — Source data Fig. 1 [file 44321_2024_64_MOESM2_ESM.zip › Figure 1/Figure 1G/Figure 1G.xlsx]

## Sheet: Fig1G
Figue 1G	NECs	TECs
data 1	0.979476	0.228074			Unpaired t test
data 2	1.02052	0.232248			P value	0.0005
data 3	1.19308	0.534002			P value summary	***
data 4	0.979602	0.682484			Significantly different (P < 0.05)?	Yes
data 5	0.953194	0.756795			One- or two-tailed P value?	Two-tailed
data 6	0.869988	0.731976
data 7	0.844026	0.751822
data 8	1.22245
