# Supplementary material for: FOXF1 promotes tumor vessel normalization and prevents lung cancer progression through FZD4
Source: EMBO Mol Med. 2024 Apr 8;16(5):3. doi: 10.1038/s44321-024-00064-8 (PMC11099127; doi:10.1038/s44321-024-00064-8)
Supplement: Supplementary file 3 — Source data Fig. 2 [file 44321_2024_64_MOESM3_ESM.zip]

Archive with 16 entries (8 files):
- Figure 2/
- Figure 2/Figure 2B/
- Figure 2/Figure 2B/Figure 2B.xlsx
- Figure 2/Figure 2C/
- Figure 2/Figure 2C/Figure 2C.xlsx
- Figure 2/Figure 2E/
- Figure 2/Figure 2E/Figure 2E.xlsx
- Figure 2/Figure 2F/
- Figure 2/Figure 2F/Figure 2F.xlsx
- Figure 2/Figure 2H/
- Figure 2/Figure 2H/Control.tif
- Figure 2/Figure 2H/endFoxf1+-.tif
- Figure 2/Figure 2I/
- Figure 2/Figure 2I/Figure 2I.xlsx
- Figure 2/Figure 2J/
- Figure 2/Figure 2J/Figure 2J.xlsx
