# Supplementary material for: FOXF1 promotes tumor vessel normalization and prevents lung cancer progression through FZD4
Source: EMBO Mol Med. 2024 Apr 8;16(5):3. doi: 10.1038/s44321-024-00064-8 (PMC11099127; doi:10.1038/s44321-024-00064-8)
Supplement: Supplementary file 3 — Source data Fig. 2 [file 44321_2024_64_MOESM3_ESM.zip › Figure 2/Figure 2B/Figure 2B.xlsx]

## Sheet: Fig2B
Figure 2B
	Day 14	Day 21	Day 28			Uncorrected Fisher's LSD	Mean Diff.	95.00% CI of diff.	Below threshold?	Summary	Individual P Value
Control	0.75	2.6	9.9	Data1
	0.125	2.6	6	Data2		Control - Heterozygous
	1	3	62.5	Data3		Day 14	-6.071	-15.15 to 3.012	No	ns	0.1236
	0.5		40	Data4		Day 21	-55.89	-101.0 to -10.76	Yes	*	0.0291
	0.5		2.6	Data5		Day 28	-73.45	-134.3 to -12.61	Yes	*	0.0232
			10.8	Data6
Heterozygous	5	87.5	125	Data1
(EndFoxf1+/-)	1.6875	75	81.25	Data2
	5	48	36	Data3
	14.896	24	19.602	Data4
			108.16	Data5
			48	Data6
			100.352	Data7
			245	Data8
