# Supplementary material for: FOXF1 promotes tumor vessel normalization and prevents lung cancer progression through FZD4
Source: EMBO Mol Med. 2024 Apr 8;16(5):3. doi: 10.1038/s44321-024-00064-8 (PMC11099127; doi:10.1038/s44321-024-00064-8)
Supplement: Supplementary file 3 — Source data Fig. 2 [file 44321_2024_64_MOESM3_ESM.zip › Figure 2/Figure 2C/Figure 2C.xlsx]

## Sheet: Fig2C
Figure 2C
	Control	endFoxf1+/-				Unpaired t test
	9.9	125	Data1			P value	0.0026
	6	36	Data2			P value summary	**
	62.5	108.16	Data3			Significantly different (P < 0.05)?	Yes
	2.6	100.352	Data4			One- or two-tailed P value?	Two-tailed
	4	81.25	Data5
	10.8	19.602	Data6
	16.2	48	Data7
	6.6	24	Data8
	9.1	25	Data9
	7	17	Data10
	8	26.7	Data11
	8		Data12
