# Supplementary material for: FOXF1 promotes tumor vessel normalization and prevents lung cancer progression through FZD4
Source: EMBO Mol Med. 2024 Apr 8;16(5):3. doi: 10.1038/s44321-024-00064-8 (PMC11099127; doi:10.1038/s44321-024-00064-8)
Supplement: Supplementary file 3 — Source data Fig. 2 [file 44321_2024_64_MOESM3_ESM.zip › Figure 2/Figure 2E/Figure 2E.xlsx]

## Sheet: Fig2E
Figure 2E	Control	endFoxf1+/-		Unpaired t test
Data1	0.652044	0.499785		P value	<0.0001
Data2	1.09823	0.151515		P value summary	****
Data3	0.809094	0.499785		Significantly different (P < 0.05)?	Yes
Data4	1.03407	0.151515		One- or two-tailed P value?	Two-tailed
Data5	1.14666	0.400397
Data6	1.10905	0.458152
Data7	1.13912	0.652062
