# Supplementary material for: FOXF1 promotes tumor vessel normalization and prevents lung cancer progression through FZD4
Source: EMBO Mol Med. 2024 Apr 8;16(5):3. doi: 10.1038/s44321-024-00064-8 (PMC11099127; doi:10.1038/s44321-024-00064-8)
Supplement: Supplementary file 3 — Source data Fig. 2 [file 44321_2024_64_MOESM3_ESM.zip › Figure 2/Figure 2F/Figure 2F.xlsx]

## Sheet: Fig2F
Figure 2F	Control	endFoxf1+/-		Unpaired t test
Data1	22.23	72.73		P value	0.0003
Data2	25	100		P value summary	***
Data3	16.67	90		Significantly different (P < 0.05)?	Yes
Data4		80		One- or two-tailed P value?	Two-tailed
