# Supplementary material for: FOXF1 promotes tumor vessel normalization and prevents lung cancer progression through FZD4
Source: EMBO Mol Med. 2024 Apr 8;16(5):3. doi: 10.1038/s44321-024-00064-8 (PMC11099127; doi:10.1038/s44321-024-00064-8)
Supplement: Supplementary file 3 — Source data Fig. 2 [file 44321_2024_64_MOESM3_ESM.zip › Figure 2/Figure 2I/Figure 2I.xlsx]

## Sheet: Fig2I
Figure 2I	Control	endFoxf1+/-
Data1	21	16		Unpaired t test
Data2	15	27		P value	0.0003
Data3	13	50		P value summary	***
Data4	15	80		Significantly different (P < 0.05)?	Yes
Data5	36	62		One- or two-tailed P value?	Two-tailed
Data6	15	29
Data7	12	33
Data8	23	33
Data9	9	43
Data10	21	53
Data11	23	41
Data12	29
Data13	19
