# Supplementary material for: FOXF1 promotes tumor vessel normalization and prevents lung cancer progression through FZD4
Source: EMBO Mol Med. 2024 Apr 8;16(5):3. doi: 10.1038/s44321-024-00064-8 (PMC11099127; doi:10.1038/s44321-024-00064-8)
Supplement: Supplementary file 3 — Source data Fig. 2 [file 44321_2024_64_MOESM3_ESM.zip › Figure 2/Figure 2J/Figure 2J.xlsx]

## Sheet: Fig2J
Figure 2J	Control	endFoxf1+/-
Data1	0.857143	0.96875
Data2	0.866667	0.767857
Data3	0.730769	1.19		Unpaired t test
Data4	0.833333	0.9625		P value	0.0009
Data5	0.708333	1.27419		P value summary	***
Data6	1	1.36207		Significantly different (P < 0.05)?	Yes
Data7	1.08333	1.0303		One- or two-tailed P value?	Two-tailed
Data8	0.804348	1.09091
Data9	0.833333	1.34884
Data10	0.738095	1.09434
Data11	1.1087	1.13415
Data12	0.948276
Data13	0.736842
