# Supplementary material for: FOXF1 promotes tumor vessel normalization and prevents lung cancer progression through FZD4
Source: EMBO Mol Med. 2024 Apr 8;16(5):3. doi: 10.1038/s44321-024-00064-8 (PMC11099127; doi:10.1038/s44321-024-00064-8)
Supplement: Supplementary file 4 — Source data Fig. 3 [file 44321_2024_64_MOESM4_ESM.zip]

Archive with 26 entries (15 files):
- Figure 3/
- Figure 3/Figure 3A/
- Figure 3/Figure 3A/Figure 3A.xlsx
- Figure 3/Figure 3B/
- Figure 3/Figure 3B/Figure 3B.xlsx
- Figure 3/Figure 3C/
- Figure 3/Figure 3C/Figure 3C.xlsx
- Figure 3/Figure 3D/
- Figure 3/Figure 3D/Figure 3D.xlsx
- Figure 3/Figure 3E/
- Figure 3/Figure 3E/Figure 3E.xlsx
- Figure 3/Figure 3F/
- Figure 3/Figure 3F/Figure 3F.xlsx
- Figure 3/Figure 3G/
- Figure 3/Figure 3G/Figure 3G.xlsx
- Figure 3/Figure 3G Left panel/
- Figure 3/Figure 3G Left panel/Control/
- Figure 3/Figure 3G Left panel/Control/Con#3 20X-1_RGB.tif
- Figure 3/Figure 3G Left panel/Control/Con#3 20X-1_RGB_DAPI MONO.tif
- Figure 3/Figure 3G Left panel/Control/Con#3 20X-1_RGB_FITC MONO.tif
- Figure 3/Figure 3G Left panel/Control/Con#3 20X-1_RGB_TRITC MONO.tif
- Figure 3/Figure 3G Left panel/Het/
- Figure 3/Figure 3G Left panel/Het/Het#7 20X-2_RGB.tif
- Figure 3/Figure 3G Left panel/Het/Het#7 20X-2_RGB_DAPI MONO.tif
- Figure 3/Figure 3G Left panel/Het/Het#7 20X-2_RGB_FITC MONO.tif
- Figure 3/Figure 3G Left panel/Het/Het#7 20X-2_RGB_TRITC MONO.tif
