# Supplementary material for: FOXF1 promotes tumor vessel normalization and prevents lung cancer progression through FZD4
Source: EMBO Mol Med. 2024 Apr 8;16(5):3. doi: 10.1038/s44321-024-00064-8 (PMC11099127; doi:10.1038/s44321-024-00064-8)
Supplement: Supplementary file 4 — Source data Fig. 3 [file 44321_2024_64_MOESM4_ESM.zip › Figure 3/Figure 3A/Figure 3A.xlsx]

## Sheet: Fig3A
Figure 3A
	Control	endFoxf1+/-		Unpaired t test
Data1	5.935	5.264		P value	0.0123
Data2	1.902	10.447		P value summary	*
Data3	2.956	8.285		Significantly different (P < 0.05)?	Yes
Data4	3.793	13.094		One- or two-tailed P value?	Two-tailed
Data5	4.421	6.876
Data6	5.237	4.08
Data7	6.042	6.917
Data8	5.037	4.478
Data9	5.901	10.973
