# Supplementary material for: FOXF1 promotes tumor vessel normalization and prevents lung cancer progression through FZD4
Source: EMBO Mol Med. 2024 Apr 8;16(5):3. doi: 10.1038/s44321-024-00064-8 (PMC11099127; doi:10.1038/s44321-024-00064-8)
Supplement: Supplementary file 4 — Source data Fig. 3 [file 44321_2024_64_MOESM4_ESM.zip › Figure 3/Figure 3B/Figure 3B.xlsx]

## Sheet: Fig3B
Figure 3B
	Control	endFoxf1+/-		Unpaired t test
Data1	0.894135	3.55516		P value	0.0016
Data2	0.954334	3.11943		P value summary	**
Data3	1.33965	2.1081		Significantly different (P < 0.05)?	Yes
Data4	1.38352	2.97554		One- or two-tailed P value?	Two-tailed
