# Supplementary material for: FOXF1 promotes tumor vessel normalization and prevents lung cancer progression through FZD4
Source: EMBO Mol Med. 2024 Apr 8;16(5):3. doi: 10.1038/s44321-024-00064-8 (PMC11099127; doi:10.1038/s44321-024-00064-8)
Supplement: Supplementary file 4 — Source data Fig. 3 [file 44321_2024_64_MOESM4_ESM.zip › Figure 3/Figure 3C/Figure 3C.xlsx]

## Sheet: Fig3C
Figure 3C
	Control	endFoxf1+/-		Unpaired t test
Data1	0.96	2.5		P value	0.0317
Data2	0.77	8		P value summary	*
Data3	2.58	2.5		Significantly different (P < 0.05)?	Yes
Data4		5.8		One- or two-tailed P value?	Two-tailed
Data5		6.95
Data6		7.86
