# Supplementary material for: FOXF1 promotes tumor vessel normalization and prevents lung cancer progression through FZD4
Source: EMBO Mol Med. 2024 Apr 8;16(5):3. doi: 10.1038/s44321-024-00064-8 (PMC11099127; doi:10.1038/s44321-024-00064-8)
Supplement: Supplementary file 4 — Source data Fig. 3 [file 44321_2024_64_MOESM4_ESM.zip › Figure 3/Figure 3D/Figure 3D.xlsx]

## Sheet: Fig3D
Figure 3D
	Control	endFoxf1+/-		Unpaired t test
Data1	9.46925	8.07371		P value	0.0491
Data2	47.1609	5.69541		P value summary	*
Data3	6.08931	1.90706		Significantly different (P < 0.05)?	Yes
Data4	4.85104	2.59661		One- or two-tailed P value?	Two-tailed
Data5	23.7503	13.2926
Data6	27.172	15.4902
Data7	9.66567	7.01171
Data8	25.6899	15.163
Data9		4.41994
