# Supplementary material for: FOXF1 promotes tumor vessel normalization and prevents lung cancer progression through FZD4
Source: EMBO Mol Med. 2024 Apr 8;16(5):3. doi: 10.1038/s44321-024-00064-8 (PMC11099127; doi:10.1038/s44321-024-00064-8)
Supplement: Supplementary file 4 — Source data Fig. 3 [file 44321_2024_64_MOESM4_ESM.zip › Figure 3/Figure 3E/Figure 3E.xlsx]

## Sheet: Fig3E
Figure 3E
	Control	endFoxf1+/-		Unpaired t test (Mann Whitney test)
Data1	73.6907	5.23292		P value	0.0043
Data2	46.1718	18.3132		P value summary	**
Data3	69.4156	17.0171		Significantly different (P < 0.05)?	Yes
Data4	48.1977	8.58347		One- or two-tailed P value?	Two-tailed
Data5	83.1325	16.7501
Data6	32.8635
