# Supplementary material for: FOXF1 promotes tumor vessel normalization and prevents lung cancer progression through FZD4
Source: EMBO Mol Med. 2024 Apr 8;16(5):3. doi: 10.1038/s44321-024-00064-8 (PMC11099127; doi:10.1038/s44321-024-00064-8)
Supplement: Supplementary file 4 — Source data Fig. 3 [file 44321_2024_64_MOESM4_ESM.zip › Figure 3/Figure 3F/Figure 3F.xlsx]

## Sheet: Fig3F
Figure 3F				Unpaired t test
	Control	endFoxf1+/-		P value	0.0051
Data1	24.3692	5.63969		P value summary	**
Data2	38.0531	2.07401		Significantly different (P < 0.05)?	Yes
Data3	26.7943	6.97917		One- or two-tailed P value?	Two-tailed
