# Supplementary material for: FOXF1 promotes tumor vessel normalization and prevents lung cancer progression through FZD4
Source: EMBO Mol Med. 2024 Apr 8;16(5):3. doi: 10.1038/s44321-024-00064-8 (PMC11099127; doi:10.1038/s44321-024-00064-8)
Supplement: Supplementary file 4 — Source data Fig. 3 [file 44321_2024_64_MOESM4_ESM.zip › Figure 3/Figure 3G/Figure 3G.xlsx]

## Sheet: Fig3G
Figure 3G
	Control	endFoxf1+/-
Data1	0.315	14.954		Unpaired t test
Data2	1.578	19.158		P value	0.0043
Data3	0.045	13.26		P value summary	**
Data4	2	34.62		Significantly different (P < 0.05)?	Yes
Data5	1.77	132.15		One- or two-tailed P value?	Two-tailed
Data6	2.72
