# Supplementary material for: FOXF1 promotes tumor vessel normalization and prevents lung cancer progression through FZD4
Source: EMBO Mol Med. 2024 Apr 8;16(5):3. doi: 10.1038/s44321-024-00064-8 (PMC11099127; doi:10.1038/s44321-024-00064-8)
Supplement: Supplementary file 5 — Source data Fig. 4 [file 44321_2024_64_MOESM5_ESM.zip]

Archive with 36 entries (23 files):
- Figure 4/
- Figure 4/Figure 4A/
- Figure 4/Figure 4A/Figure 4A.xlsx
- Figure 4/Figure 4C/
- Figure 4/Figure 4C/Figure 4C.xlsx
- Figure 4/Figure 4D/
- Figure 4/Figure 4D/Figure 4D.xlsx
- Figure 4/Figure 4E/
- Figure 4/Figure 4E/Figure 4E.xlsx
- Figure 4/Figure 4F/
- Figure 4/Figure 4F/Figure 4F.xlsx
- Figure 4/Figure 4G/
- Figure 4/Figure 4G/Adenocarcinoma/
- Figure 4/Figure 4G/Adenocarcinoma/MC-08-1wH ad 6B 40X-5_(c1+c3+c4).TIF
- Figure 4/Figure 4G/Adenocarcinoma/MC-08-1wH ad 6B 40X-5_c1.TIF
- Figure 4/Figure 4G/Adenocarcinoma/MC-08-1wH ad 6B 40X-5_c3.TIF
- Figure 4/Figure 4G/Adenocarcinoma/MC-08-1wH ad 6B 40X-5_c4.TIF
- Figure 4/Figure 4G/Donor Lung bottome panel/
- Figure 4/Figure 4G/Donor Lung bottome panel/MC15-3H 40X-6_(c1+c3+c4).TIF
- Figure 4/Figure 4G/Donor Lung bottome panel/MC15-3H 40X-6_c1.TIF
- Figure 4/Figure 4G/Donor Lung bottome panel/MC15-3H 40X-6_c3.TIF
- Figure 4/Figure 4G/Donor Lung bottome panel/MC15-3H 40X-6_c4.TIF
- Figure 4/Figure 4G/Donor Lung top panel/
- Figure 4/Figure 4G/Donor Lung top panel/MC15-3H 40X-7_(c1+c3+c4).TIF
- Figure 4/Figure 4G/Donor Lung top panel/MC15-3H 40X-7_c1.TIF
- Figure 4/Figure 4G/Donor Lung top panel/MC15-3H 40X-7_c3.TIF
- Figure 4/Figure 4G/Donor Lung top panel/MC15-3H 40X-7_c4.TIF
- Figure 4/Figure 4G/SCC/
- Figure 4/Figure 4G/SCC/MC08-2wH sq 12B 40X-6_(c1+c3+c4).TIF
- Figure 4/Figure 4G/SCC/MC08-2wH sq 12B 40X-6_c1.TIF
- Figure 4/Figure 4G/SCC/MC08-2wH sq 12B 40X-6_c3.TIF
- Figure 4/Figure 4G/SCC/MC08-2wH sq 12B 40X-6_c4.TIF
- Figure 4/Figure 4H/
- Figure 4/Figure 4H/Figure 4H.xlsx
- Figure 4/Figure 4I/
- Figure 4/Figure 4I/Figure 4I.xlsx
