# Supplementary material for: FOXF1 promotes tumor vessel normalization and prevents lung cancer progression through FZD4
Source: EMBO Mol Med. 2024 Apr 8;16(5):3. doi: 10.1038/s44321-024-00064-8 (PMC11099127; doi:10.1038/s44321-024-00064-8)
Supplement: Supplementary file 5 — Source data Fig. 4 [file 44321_2024_64_MOESM5_ESM.zip › Figure 4/Figure 4A/Figure 4A.xlsx]

## Sheet: Fig4A
Left panel
Down-regulated pathway
		p-value	-log(P-value)
mmu04612	Antigen processing and presentation	1.34865e-11	10.8701
mmu05330	Allograft rejection	1.71551e-07	6.76561
mmu04940	Type I diabetes mellitus	2.05929e-07	6.68628
mmu05332	Graft-versus-host disease	1.23049e-06	5.90992
mmu04514	Cell adhesion molecules	1.96978e-05	4.70558
mmu05320	Autoimmune thyroid disease	6.96639e-05	4.15699
mmu05165	Human papillomavirus infection	0.000277963	3.55601
mmu04640	Hematopoietic cell lineage	0.000280403	3.55222
mmu05416	Viral myocarditis	0.000415405	3.38153
mmu04310	Wnt signaling pathway	0.000588544	3.23022
middle panel
Up-regulated pathway
		p-value	-log(P-value)
mmu04060	Cytokine-cytokine receptor interaction	1.00259e-10	9.99888
mmu04061	Viral protein interaction with cytokine and cytokine receptor	2.1363e-08	7.67034
mmu04512	ECM-receptor interaction	8.03027e-08	7.09527
mmu04640	Hematopoietic cell lineage	1.6369e-05	4.78598
mmu04978	Mineral absorption	1.73012e-05	4.76192
mmu04974	Protein digestion and absorption	4.76191e-05	4.32222
mmu04610	Complement and coagulation cascades	5.46044e-05	4.26277
mmu04151	PI3K-Akt signaling pathway	0.000112899	3.94731
mmu04015	Rap1 signaling pathway	0.000259855	3.58527
mmu05202	Transcriptional misregulation in cancer	0.000285833	3.54389
right panel
Nkd2	Gpc3	Fzd1	Lrp4	Stk4	Sfrp1	Dkk3	Fgfr2	Axin1	Axin2
-12.4228	-9.23077	-3.65271	-2.59887	-2.57323	-2.45739	-2.1736	-2.10614	-1.40132	-4.23246
