# Supplementary material for: FOXF1 promotes tumor vessel normalization and prevents lung cancer progression through FZD4
Source: EMBO Mol Med. 2024 Apr 8;16(5):3. doi: 10.1038/s44321-024-00064-8 (PMC11099127; doi:10.1038/s44321-024-00064-8)
Supplement: Supplementary file 5 — Source data Fig. 4 [file 44321_2024_64_MOESM5_ESM.zip › Figure 4/Figure 4C/Figure 4C.xlsx]

## Sheet: Fig4C
Figure 4C
	Control	endFoxf1+/-
Data1	75	11.3636			Unpaired t test
Data2	80	8.62069			P value	<0.0001
Data3	54.5455	20			P value summary	****
Data4	75	38.4615			Significantly different (P < 0.05)?	Yes
Data5	77.2727	30			One- or two-tailed P value?	Two-tailed
Data6	80
Data7	87.5
