# Supplementary material for: FOXF1 promotes tumor vessel normalization and prevents lung cancer progression through FZD4
Source: EMBO Mol Med. 2024 Apr 8;16(5):3. doi: 10.1038/s44321-024-00064-8 (PMC11099127; doi:10.1038/s44321-024-00064-8)
Supplement: Supplementary file 5 — Source data Fig. 4 [file 44321_2024_64_MOESM5_ESM.zip › Figure 4/Figure 4D/Figure 4D.xlsx]

## Sheet: Fig4D
Figure 4D	Foxf1		Axin2		Axin1		Lef1
	Control	endFoxf1+/-	Control	endFoxf1+/-	Control	endFoxf1+/-	Control	endFoxf1+/-
Data1	1.00274	0.662399	0.97856	0.2791	1.0833	0.341556	0.908782	0.134544
Data2	0.997263	0.547971	1.02144	0.289463	0.881057	0.456537	1.10898	0.43624
Data3	0.934699	0.361922			1.03564	0.645378	0.982239	0.56737
Data4	1.03647	0.414126
Data5	1.00248	0.589403
Data6	1.02966	0.024171
Data7		0.185088
	Foxf1		Axin2		Axin1		Lef1
	Unpaired t test		Unpaired t test		Unpaired t test		Unpaired t test
	P value	<0.0001	P value	0.0009	P value	0.0085	P value	0.0116
	P value summary	****	P value summary	***	P value summary	**	P value summary	*
	Significantly different (P < 0.05)?	Yes	Significantly different (P < 0.05)?	Yes	Significantly different (P < 0.05)?	Yes	Significantly different (P < 0.05)?	Yes
	One- or two-tailed P value?	Two-tailed	One- or two-tailed P value?	Two-tailed	One- or two-tailed P value?	Two-tailed	One- or two-tailed P value?	Two-tailed
