# Supplementary material for: FOXF1 promotes tumor vessel normalization and prevents lung cancer progression through FZD4
Source: EMBO Mol Med. 2024 Apr 8;16(5):3. doi: 10.1038/s44321-024-00064-8 (PMC11099127; doi:10.1038/s44321-024-00064-8)
Supplement: Supplementary file 5 — Source data Fig. 4 [file 44321_2024_64_MOESM5_ESM.zip › Figure 4/Figure 4E/Figure 4E.xlsx]

## Sheet: Fig4E
Figure 4E
	HPAEC scr	HPAEC-shFOXF1
Data1	0.647639	1.16762		Unpaired t test
Data2	1.01713	1.69971		P value	0.0015
Data3	1.16762	1.46134		P value summary	**
Data4	1.16762	1.47905		Significantly different (P < 0.05)?	Yes
Data5	0.528977	4.35591		One- or two-tailed P value?	Two-tailed
Data6	0.854545	4.79403
Data7	1.5625	5.11964
Data8	0.909091	5.11364
Data9	1.15057	4.47443
