# Supplementary material for: FOXF1 promotes tumor vessel normalization and prevents lung cancer progression through FZD4
Source: EMBO Mol Med. 2024 Apr 8;16(5):3. doi: 10.1038/s44321-024-00064-8 (PMC11099127; doi:10.1038/s44321-024-00064-8)
Supplement: Supplementary file 5 — Source data Fig. 4 [file 44321_2024_64_MOESM5_ESM.zip › Figure 4/Figure 4F/Figure 4F.xlsx]

## Sheet: Fig4F
Figure 4F
	HPAEC-scr			HPAEC-shFOXF1				FOXF1			FZD4			LEF1
FOXF1	1.098	1.044	0.872	0.302	0.326	0.302		Unpaired t test			Unpaired t test			Unpaired t test
FZD4	1.121	0.958	0.932	0.75	0.711	0.875		P value	0.0005		P value	0.0433		P value	0.0193
LEF1	0.681	1.259	1.167	0.223	0.368	0.392		P value summary	***		P value summary	*		P value summary	*
								Significantly different (P < 0.05)?	Yes		Significantly different (P < 0.05)?	Yes		Significantly different (P < 0.05)?	Yes
								One- or two-tailed P value?	Two-tailed		One- or two-tailed P value?	Two-tailed		One- or two-tailed P value?	Two-tailed
