# Supplementary material for: FOXF1 promotes tumor vessel normalization and prevents lung cancer progression through FZD4
Source: EMBO Mol Med. 2024 Apr 8;16(5):3. doi: 10.1038/s44321-024-00064-8 (PMC11099127; doi:10.1038/s44321-024-00064-8)
Supplement: Supplementary file 5 — Source data Fig. 4 [file 44321_2024_64_MOESM5_ESM.zip › Figure 4/Figure 4H/Figure 4H.xlsx]

## Sheet: Fig4H
Figure 4H
	Healthy	Adeno	Squamous
Data1	100	8.09524	2.38095		Tukey's multiple comparisons test	Mean Diff.	95.00% CI of diff.	Below threshold?	Summary	Adjusted P Value
Data2	90.566	0	3.6715		Healthy vs. Adeno	91.28	81.66 to 100.9	Yes	****	<0.0001
Data3	100	5.59211	0		Healthy vs. Squamous	90.09	79.99 to 100.2	Yes	****	<0.0001
Data4	100	17.7778	0		Adeno vs. Squamous	-1.192	-9.885 to 7.501	No	ns	0.935
Data5	83.3333	0	20
Data6		0	3.98429
Data7		0	2.77778
Data8		0
Data9		0
