# Supplementary material for: FOXF1 promotes tumor vessel normalization and prevents lung cancer progression through FZD4
Source: EMBO Mol Med. 2024 Apr 8;16(5):3. doi: 10.1038/s44321-024-00064-8 (PMC11099127; doi:10.1038/s44321-024-00064-8)
Supplement: Supplementary file 5 — Source data Fig. 4 [file 44321_2024_64_MOESM5_ESM.zip › Figure 4/Figure 4I/Figure 4I.xlsx]

## Sheet: Fig4I
Figure 4I	AXIN1		AXIN2		CCND1
	Donor	NSCLC	Donor	NSCLC	Donor	NSCLC
Data1	1.02189	0.680516	0.98669	0.284957	1.01569	0.309422
Data2	0.921682	0.437137	1.21276	0.20577	0.690462	0.324374
Data3	1.0216	0.209164	0.800553	0.058244	1.29385	0.139563
Data4	1.03483			0.072703		0.020216
Data5						0.015083
	AXIN1		AXIN2		CCND1
	Unpaired t test		Unpaired t test		Unpaired t test
	P value	0.0052	P value	0.0009	P value	0.0017
	P value summary	**	P value summary	***	P value summary	**
	Significantly different (P < 0.05)?	Yes	Significantly different (P < 0.05)?	Yes	Significantly different (P < 0.05)?	Yes
	One- or two-tailed P value?	Two-tailed	One- or two-tailed P value?	Two-tailed	One- or two-tailed P value?	Two-tailed
