# Supplementary material for: FOXF1 promotes tumor vessel normalization and prevents lung cancer progression through FZD4
Source: EMBO Mol Med. 2024 Apr 8;16(5):3. doi: 10.1038/s44321-024-00064-8 (PMC11099127; doi:10.1038/s44321-024-00064-8)
Supplement: Supplementary file 6 — Source data Fig. 5 [file 44321_2024_64_MOESM6_ESM.zip]

Archive with 32 entries (20 files):
- Figure 5/
- Figure 5/Figure 5A/
- Figure 5/Figure 5A/Control left.tif
- Figure 5/Figure 5A/Control right.tif
- Figure 5/Figure 5A/endFoxf1OE left.tif
- Figure 5/Figure 5A/endFoxf1OE right.tif
- Figure 5/Figure 5B/
- Figure 5/Figure 5B/Control.tif
- Figure 5/Figure 5B/endoFoxf1OE.tif
- Figure 5/Figure 5C/
- Figure 5/Figure 5C/Figure 5C.xlsx
- Figure 5/Figure 5D/
- Figure 5/Figure 5D/Figure 5D.xlsx
- Figure 5/Figure 5E/
- Figure 5/Figure 5E/Control/
- Figure 5/Figure 5E/Control/#6 con 40X-1_(DAPI+Alexa 488+Alexa 594).TIF
- Figure 5/Figure 5E/Control/#6 con 40X-1_Alexa 488.TIF
- Figure 5/Figure 5E/Control/#6 con 40X-1_Alexa 594.TIF
- Figure 5/Figure 5E/Control/#6 con 40X-1_DAPI.TIF
- Figure 5/Figure 5E/endoFoxf1OE/
- Figure 5/Figure 5E/endoFoxf1OE/#12 OE 40X-1_(DAPI+Alexa 488+Alexa 594).TIF
- Figure 5/Figure 5E/endoFoxf1OE/#12 OE 40X-1_Alexa 488.TIF
- Figure 5/Figure 5E/endoFoxf1OE/#12 OE 40X-1_Alexa 594.TIF
- Figure 5/Figure 5E/endoFoxf1OE/#12 OE 40X-1_DAPI.TIF
- Figure 5/Figure 5F/
- Figure 5/Figure 5F/Figure 5F.xlsx
- Figure 5/Figure 5G/
- Figure 5/Figure 5G/Figure 5G.xlsx
- Figure 5/Figure 5H/
- Figure 5/Figure 5H/Figure 5H.xlsx
- Figure 5/Figure 5I/
- Figure 5/Figure 5I/Figure 5I.xlsx
