# Supplementary material for: FOXF1 promotes tumor vessel normalization and prevents lung cancer progression through FZD4
Source: EMBO Mol Med. 2024 Apr 8;16(5):3. doi: 10.1038/s44321-024-00064-8 (PMC11099127; doi:10.1038/s44321-024-00064-8)
Supplement: Supplementary file 6 — Source data Fig. 5 [file 44321_2024_64_MOESM6_ESM.zip › Figure 5/Figure 5C/Figure 5C.xlsx]

## Sheet: Figure 5C
Figure 5C
	Control	endFoxf1OE
Data1	62.5	22.5		Unpaired t test
Data2	6	22.5		P value	0.0428
Data3	40	4		P value summary	*
Data4	40	4		Significantly different (P < 0.05)?	Yes
Data5	6	6		One- or two-tailed P value?	Two-tailed
Data6	62.5	4
