# Supplementary material for: FOXF1 promotes tumor vessel normalization and prevents lung cancer progression through FZD4
Source: EMBO Mol Med. 2024 Apr 8;16(5):3. doi: 10.1038/s44321-024-00064-8 (PMC11099127; doi:10.1038/s44321-024-00064-8)
Supplement: Supplementary file 6 — Source data Fig. 5 [file 44321_2024_64_MOESM6_ESM.zip › Figure 5/Figure 5D/Figure 5D.xlsx]

## Sheet: Figure 5D
Figure 5D
	Control	endFoxf1OE
	60	0
