# Supplementary material for: FOXF1 promotes tumor vessel normalization and prevents lung cancer progression through FZD4
Source: EMBO Mol Med. 2024 Apr 8;16(5):3. doi: 10.1038/s44321-024-00064-8 (PMC11099127; doi:10.1038/s44321-024-00064-8)
Supplement: Supplementary file 6 — Source data Fig. 5 [file 44321_2024_64_MOESM6_ESM.zip › Figure 5/Figure 5F/Figure 5F.xlsx]

## Sheet: Figure 5F
Figure 5F	Foxf1		Axin2		Axin1		Left		Wnt4
	Control	endFoxf1OE	Control	endFoxf1OE	Control	endFoxf1OE	Control	endFoxf1OE	Control	endFoxf1OE
Data1	0.844083	11.9328	0.985184	3.48771	0.884232	1.40345	0.892994	0.775448	0.655316	1.10915
Data2	0.953847	8.55272	1.04541	3.02953	0.673904	0.35278	0.216197	0.53414	1.31577	0.360444
Data3	1.00716	3.77865	0.973554	0.964552	1.39711	1.25082	1.31607	2.70112	1.25216	1.74614
Data4	1.0562	2.73579	1.0297	0.96391	2.91723	0.95787	1.31607	1.27097	1.53814	1.2367
Data5	1.02705	1.06287	0.92524	0.784713	0.918736		1.25867		0.238615
Data6	1.0565	1.06955	0.92495	1.092			0.795904
Data7	1.00481	4.0734	1.08661
Data8	1.0206	3.30615	1.13789
Data9	1.023		1.02795
Data10	1.02122		0.939131
Data11	0.966316		0.942895
Data12	1.01922		0.981479
	Foxf1		Axin2		Axin1		Left		Wnt4
	Unpaired t test		Unpaired t test		Unpaired t test		Unpaired t test		Unpaired t test
	P value	0.0039	P value	0.0488	P value	0.4908	P value	0.4458	P value	0.769
	P value summary	**	P value summary	*	P value summary	ns	P value summary	ns	P value summary	ns
	Significantly different (P < 0.05)?	Yes	Significantly different (P < 0.05)?	Yes	Significantly different (P < 0.05)?	No	Significantly different (P < 0.05)?	No	Significantly different (P < 0.05)?	No
	One- or two-tailed P value?	Two-tailed	One- or two-tailed P value?	Two-tailed	One- or two-tailed P value?	Two-tailed	One- or two-tailed P value?	Two-tailed	One- or two-tailed P value?	Two-tailed
