# Supplementary material for: FOXF1 promotes tumor vessel normalization and prevents lung cancer progression through FZD4
Source: EMBO Mol Med. 2024 Apr 8;16(5):3. doi: 10.1038/s44321-024-00064-8 (PMC11099127; doi:10.1038/s44321-024-00064-8)
Supplement: Supplementary file 6 — Source data Fig. 5 [file 44321_2024_64_MOESM6_ESM.zip › Figure 5/Figure 5G/Figure 5G.xlsx]

## Sheet: Figure 5G
Figure 5G
	Control	endFoxf1OE		Unpaired t test
Data1	1.48904	2.89723		P value	0.041
Data2	1.71941	6.52617		P value summary	*
Data3	1.42563	7.24902		Significantly different (P < 0.05)?	Yes
				One- or two-tailed P value?	Two-tailed
