# Supplementary material for: FOXF1 promotes tumor vessel normalization and prevents lung cancer progression through FZD4
Source: EMBO Mol Med. 2024 Apr 8;16(5):3. doi: 10.1038/s44321-024-00064-8 (PMC11099127; doi:10.1038/s44321-024-00064-8)
Supplement: Supplementary file 6 — Source data Fig. 5 [file 44321_2024_64_MOESM6_ESM.zip › Figure 5/Figure 5H/Figure 5H.xlsx]

## Sheet: Figure 5H
Figure 5H
	Control	endFoxf1OE		Unpaired t test
Data1	10.8606	72.6981		P value	<0.0001
Data2	5.30052	67.6508		P value summary	****
Data3	6.41182	61.5752		Significantly different (P < 0.05)?	Yes
				One- or two-tailed P value?	Two-tailed
