# Supplementary material for: FOXF1 promotes tumor vessel normalization and prevents lung cancer progression through FZD4
Source: EMBO Mol Med. 2024 Apr 8;16(5):3. doi: 10.1038/s44321-024-00064-8 (PMC11099127; doi:10.1038/s44321-024-00064-8)
Supplement: Supplementary file 7 — Source data Fig. 6 [file 44321_2024_64_MOESM7_ESM.zip]

Archive with 15 entries (7 files):
- Figure 6/
- Figure 6/Figure 6A/
- Figure 6/Figure 6A/Figure 6A.xlsx
- Figure 6/Figure 6B/
- Figure 6/Figure 6B/Figure 6B.xlsx
- Figure 6/Figure 6C/
- Figure 6/Figure 6C/Figure 6C.xlsx
- Figure 6/Figure 6D/
- Figure 6/Figure 6D/Figure 6D.xlsx
- Figure 6/Figure 6E/
- Figure 6/Figure 6E/FZD4 KMPLOT.pdf
- Figure 6/Figure 6F/
- Figure 6/Figure 6F/foxf1 binding FZD4.tif
- Figure 6/Figure 6G/
- Figure 6/Figure 6G/Figure 6G.xlsx
