# Supplementary material for: FOXF1 promotes tumor vessel normalization and prevents lung cancer progression through FZD4
Source: EMBO Mol Med. 2024 Apr 8;16(5):3. doi: 10.1038/s44321-024-00064-8 (PMC11099127; doi:10.1038/s44321-024-00064-8)
Supplement: Supplementary file 7 — Source data Fig. 6 [file 44321_2024_64_MOESM7_ESM.zip › Figure 6/Figure 6A/Figure 6A.xlsx]

## Sheet: Fzd4 Foxf1 llc value
gene	Con1	Con2	Con4	Het1	Het2	Het4
Fzd4	16786.2	19143.8	17915.5	14966.3	16869.6	14541.3
Foxf1	12127	17305.1	20265.1	9678.55	11457.5	7259.14
