# Supplementary material for: FOXF1 promotes tumor vessel normalization and prevents lung cancer progression through FZD4
Source: EMBO Mol Med. 2024 Apr 8;16(5):3. doi: 10.1038/s44321-024-00064-8 (PMC11099127; doi:10.1038/s44321-024-00064-8)
Supplement: Supplementary file 7 — Source data Fig. 6 [file 44321_2024_64_MOESM7_ESM.zip › Figure 6/Figure 6B/Figure 6B.xlsx]

## Sheet: Figure 6B
Figure 6B
	Control	endFoxf1+/-
DATA1	1.05587	1.00784e-06		Unpaired t test
DATA2	0.723062	0.072286		P value	0.001
DATA3	1	0.797441		P value summary	**
DATA4	0.626088	0.641		Significantly different (P < 0.05)?	Yes
DATA5	1.15654	0.433769		One- or two-tailed P value?	Two-tailed
DATA6	1.2676	0.406985
DATA7	1.00344	0.989784
DATA8	1.08576	0.707943
DATA9		0.093784
DATA10		0.164529
