# Supplementary material for: FOXF1 promotes tumor vessel normalization and prevents lung cancer progression through FZD4
Source: EMBO Mol Med. 2024 Apr 8;16(5):3. doi: 10.1038/s44321-024-00064-8 (PMC11099127; doi:10.1038/s44321-024-00064-8)
Supplement: Supplementary file 7 — Source data Fig. 6 [file 44321_2024_64_MOESM7_ESM.zip › Figure 6/Figure 6C/Figure 6C.xlsx]

## Sheet: Figure 6C
Figure 6C
	Normal lung	control lung Tumor	endFoxf1+/- Tumor			Tukey's multiple comparisons test	Mean Diff.	95.00% CI of diff.	Below threshold?	Summary	Individual P Value
DATA1	61.8911	24.9194	3.3089			Normal lung vs. control lung Tumor	51.76	34.71 to 68.80	Yes	***	0.0002
DATA2	73.0114	16.8627	0.500544			Normal lung vs. endFoxf1+/- Tumor	70.2	53.15 to 87.25	Yes	****	<0.0001
DATA3	91.4894	19.1638	1.80203			control lung Tumor vs. endFoxf1+/- Tumor	18.44	0.2216 to 36.67	Yes	*	0.0479
DATA4	61.8911
