# Supplementary material for: FOXF1 promotes tumor vessel normalization and prevents lung cancer progression through FZD4
Source: EMBO Mol Med. 2024 Apr 8;16(5):3. doi: 10.1038/s44321-024-00064-8 (PMC11099127; doi:10.1038/s44321-024-00064-8)
Supplement: Supplementary file 7 — Source data Fig. 6 [file 44321_2024_64_MOESM7_ESM.zip › Figure 6/Figure 6D/Figure 6D.xlsx]

## Sheet: Figure 6D
Figure 6D
	Human donor Lung	Adenocarcinoma	SCC
DATA1	69.2308	0	0			Tukey's multiple comparisons test	Mean Diff.	95.00% CI of diff.	Below threshold?	Summary	Adjusted P Value
DATA2	90	19.2366	1.05356			Human donor Lung vs. Adenocarcinoma	62.39	44.77 to 80.01	Yes	****	<0.0001
DATA3	61.7021	46.0237	0.019658			Human donor Lung vs. SCC	68.95	47.64 to 90.26	Yes	****	<0.0001
DATA4	0	15.9722	0.057045			Adenocarcinoma vs. SCC	6.561	-12.60 to 25.73	No	ns	0.6782
DATA5	96	3.80349	1.14942
DATA6	83.871	10.8491	0
DATA7	76	0	0
DATA8	77.4193	0
DATA9	69.2308	0
DATA10		0
DATA11		6.25
DATA12		0.186567
DATA13		2.85344
DATA14		0.089286
DATA15		3.09734
DATA16		1.8315
