# Supplementary material for: FOXF1 promotes tumor vessel normalization and prevents lung cancer progression through FZD4
Source: EMBO Mol Med. 2024 Apr 8;16(5):3. doi: 10.1038/s44321-024-00064-8 (PMC11099127; doi:10.1038/s44321-024-00064-8)
Supplement: Supplementary file 7 — Source data Fig. 6 [file 44321_2024_64_MOESM7_ESM.zip › Figure 6/Figure 6G/Figure 6G.xlsx]

## Sheet: Figure 6G
Figure 6G	Empty	All 4 BDS	BDS1 deleted	BDS2 deleted	BDS3 deleted	BDS4 deleted
DATA1	0.980296	2.28629	1.79632	2.3781	1.08645	1.72914
DATA2	1.13563	2.2013	1.69467	2.34777	1.05678	1.66433
DATA3	0.934343	2.16171	1.83238	2.29682	1.08181	1.67314
DATA4	0.949734	2.2709	1.7308	2.53615	1.27865	1.18212
	Tukey's multiple comparisons test	Mean Diff.	95.00% CI of diff.	Below threshold?	Summary	Adjusted P Value
	Empty vs. All 4 BDS	-1.23	-1.523 to -0.9369	Yes	****	<0.0001
	Empty vs. BDS1 deleted	-0.7635	-1.057 to -0.4704	Yes	****	<0.0001
	Empty vs. BDS2 deleted	-1.39	-1.683 to -1.097	Yes	****	<0.0001
	Empty vs. BDS3 deleted	-0.1259	-0.4190 to 0.1672	No	ns	0.746
	Empty vs. BDS4 deleted	-0.5622	-0.8553 to -0.2691	Yes	***	0.0001
