# Supplementary material for: FOXF1 promotes tumor vessel normalization and prevents lung cancer progression through FZD4
Source: EMBO Mol Med. 2024 Apr 8;16(5):3. doi: 10.1038/s44321-024-00064-8 (PMC11099127; doi:10.1038/s44321-024-00064-8)
Supplement: Supplementary file 8 — Source data Fig. 7 [file 44321_2024_64_MOESM8_ESM.zip]

Archive with 18 entries (11 files):
- Figure 7/
- Figure 7/Figure 7B/
- Figure 7/Figure 7B/Figure 7B.xlsx
- Figure 7/Figure 7C/
- Figure 7/Figure 7C/Control HE.tif
- Figure 7/Figure 7C/Control morpholohy.JPG
- Figure 7/Figure 7C/endoFoxf1 nano-empty HE.tif
- Figure 7/Figure 7C/endoFoxf1 nano-empty morpholohy.JPG
- Figure 7/Figure 7C/endoFoxf1 nano-Fzd4 HE.tif
- Figure 7/Figure 7C/endoFoxf1 nano-Fzd4 morpholohy.JPG
- Figure 7/Figure 7D/
- Figure 7/Figure 7D/Figure 7D.xlsx
- Figure 7/Figure 7E/
- Figure 7/Figure 7E/Figure 7E.xlsx
- Figure 7/Figure 7F/
- Figure 7/Figure 7F/Figure 7F.xlsx
- Figure 7/Figure 7G/
- Figure 7/Figure 7G/Figure 7G.xlsx
