# Supplementary material for: FOXF1 promotes tumor vessel normalization and prevents lung cancer progression through FZD4
Source: EMBO Mol Med. 2024 Apr 8;16(5):3. doi: 10.1038/s44321-024-00064-8 (PMC11099127; doi:10.1038/s44321-024-00064-8)
Supplement: Supplementary file 8 — Source data Fig. 7 [file 44321_2024_64_MOESM8_ESM.zip › Figure 7/Figure 7B/Figure 7B.xlsx]

## Sheet: Figure 7B
Figure 7B
	Endothelial	Immune	Tumor	Epithelial	Fibroblast
data 1	66	0.37	0.014	0.077	5.26
data 2	73.6	0.46	0.29	0.14	4.12
data 3	73.8	0.34	0.13	0.52	2.56
data 4	63.5	0.23	0.19	0	1.38
data 5	62.9	0.31		0	2.36
data 6	70.1	0		0	1.62
