# Supplementary material for: FOXF1 promotes tumor vessel normalization and prevents lung cancer progression through FZD4
Source: EMBO Mol Med. 2024 Apr 8;16(5):3. doi: 10.1038/s44321-024-00064-8 (PMC11099127; doi:10.1038/s44321-024-00064-8)
Supplement: Supplementary file 8 — Source data Fig. 7 [file 44321_2024_64_MOESM8_ESM.zip › Figure 7/Figure 7D/Figure 7D.xlsx]

## Sheet: Figure 7D
Figure 7D
	Control-nano-empty	endFoxf1+/--nano-empty	endFoxf1+/-nano-fzd4
data 1	18	87.5	126		Tukey's multiple comparisons test	Mean Diff.	95.00% CI of diff.	Below threshold?	Summary	Adjusted P Value
data 2	2.25	108	0.5		Control-nano-empty vs. endFoxf1+/--nano-empty	-57.32	-96.56 to -18.07	Yes	**	0.0035
data 3	13.5	112.5	20.25		Control-nano-empty vs. endFoxf1+/-nano-fzd4	-6.38	-41.18 to 28.42	No	ns	0.8919
data 4	18	108	18.9		endFoxf1+/--nano-empty vs. endFoxf1+/-nano-fzd4	50.94	12.43 to 89.44	Yes	**	0.008
data 5	13.5	68.8	5.5
data 6	24.5	13	3.8
data 7	20.4	8.6	4
data 8	15.4		26.5
data 9	18.4		28.5
data 10	6.3		0
data 11			1.5
