# Supplementary material for: FOXF1 promotes tumor vessel normalization and prevents lung cancer progression through FZD4
Source: EMBO Mol Med. 2024 Apr 8;16(5):3. doi: 10.1038/s44321-024-00064-8 (PMC11099127; doi:10.1038/s44321-024-00064-8)
Supplement: Supplementary file 8 — Source data Fig. 7 [file 44321_2024_64_MOESM8_ESM.zip › Figure 7/Figure 7E/Figure 7E.xlsx]

## Sheet: Figure 7E
Figure 7E
	Lung EC	Tumor EC	endFoxf1+/--nano-empty	endFoxf1+/-nano-fzd4
data 1	90.7515	38.75	15.921	34.9074			Uncorrected Fisher's LSD	Mean Diff.	95.00% CI of diff.	Below threshold?	Summary	Individual P Value
data 2	95.4741	27.8688	5.64516	36.8581			Lung EC vs. Tumor EC	36.96	16.38 to 57.55	Yes	**	0.0013
data 3	93.1107	16.198	17.8571	40.4876			Tumor EC vs. endFoxf1+/--nano-empty	33.54	11.75 to 55.32	Yes	**	0.0044
data 4	18.3775	35.9743	3.31633	37.2183			endFoxf1+/--nano-empty vs. endFoxf1+/-nano-fzd4	-27.69	-53.89 to -1.484	Yes	*	0.0394
data 5	93.5135	46.599	5.66502
data 6	89.8585	68.1517
data 7		66.0112
data 8		41.6207
data 9		47.7778
