# Supplementary material for: FOXF1 promotes tumor vessel normalization and prevents lung cancer progression through FZD4
Source: EMBO Mol Med. 2024 Apr 8;16(5):3. doi: 10.1038/s44321-024-00064-8 (PMC11099127; doi:10.1038/s44321-024-00064-8)
Supplement: Supplementary file 8 — Source data Fig. 7 [file 44321_2024_64_MOESM8_ESM.zip › Figure 7/Figure 7F/Figure 7F.xlsx]

## Sheet: Figuer 7F
Figuer 7F
	Control tumor empty	endFoxf1+/--nano-empty	endFoxf1+/-nano-fzd4
data 1	50.2857	0	57.2174				Tukey's multiple comparisons test	Mean Diff.	95.00% CI of diff.	Below threshold?	Summary	Adjusted P Value
data 2	20.9091	0	34.0796				Control tumor empty vs. endFoxf1+/--nano-empty	38.59	21.19 to 55.99	Yes	***	0.0002
data 3	35.0575	8.82353	43.1784				endFoxf1+/--nano-empty vs. endFoxf1+/-nano-fzd4	-40.99	-60.92 to -21.06	Yes	***	0.0003
data 4	58.5227	9.91379	48.8142
data 5	58.6331	5.42005
data 6	31.0345
data 7	49.4911
