# Supplementary material for: FOXF1 promotes tumor vessel normalization and prevents lung cancer progression through FZD4
Source: EMBO Mol Med. 2024 Apr 8;16(5):3. doi: 10.1038/s44321-024-00064-8 (PMC11099127; doi:10.1038/s44321-024-00064-8)
Supplement: Supplementary file 8 — Source data Fig. 7 [file 44321_2024_64_MOESM8_ESM.zip › Figure 7/Figure 7G/Figure 7G.xlsx]

## Sheet: Figure 7G
Figure 7G
	Control tumor empty	endFoxf1+/--nano-empty	endFoxf1+/-nano-fzd4
data 1	87.3367	14.63	43.79				Tukey's multiple comparisons test	Mean Diff.	95.00% CI of diff.	Below threshold?	Summary	Adjusted P Value
data 2	53.8221	20.94	62.606				Control tumor empty vs. endFoxf1+/--nano-empty	45.51	26.82 to 64.21	Yes	***	0.0001
data 3	75.23	25	59.735				endFoxf1+/--nano-empty vs. endFoxf1+/-nano-fzd4	-32.16	-49.79 to -14.54	Yes	**	0.0012
data 4	68.952	38.06	64.09
data 5		30.49	59.72
data 6
