# Supplementary material for: FOXF1 promotes tumor vessel normalization and prevents lung cancer progression through FZD4
Source: EMBO Mol Med. 2024 Apr 8;16(5):3. doi: 10.1038/s44321-024-00064-8 (PMC11099127; doi:10.1038/s44321-024-00064-8)
Supplement: Supplementary file 9 — EV and Appendix Figure Source Data [file 44321_2024_64_MOESM9_ESM.zip]

Archive with 2 entries (2 files):
- Appendix Figure Source Data.zip
- EV Figure Source Data.zip
